# Supplementary material for: Three new species of the carnivorous snail genus Perrottetia Kobelt, 1905 from Thailand (Pulmonata, Streptaxidae)
Source: Zookeys. 2013 Apr 11;(287):41–57. doi: 10.3897/zookeys.287.4572 (PMC3677355; doi:10.3897/zookeys.287.4572)
Supplement: XML Treatment for Perrottetia [file zookeys.287.4572-treatment1.xml]

<!DOCTYPE tp:taxon-treatment
  PUBLIC "-//TaxonX//DTD Taxonomic Treatment Publishing DTD v0 20100105//EN" "tax-treatment-NSO.dtd">
<tp:taxon-treatment xmlns:tp="http://www.plazi.org/taxpub"><tp:treatment-meta><mixed-citation publication-type="journal"><person-group><name><surname>Siriboon</surname><given-names>Thanit</given-names></name><name><surname>Sutcharit</surname><given-names>Chirasak</given-names></name><name><surname>Naggs</surname><given-names>Fred</given-names></name><name><surname>Panha</surname><given-names>Somsak</given-names></name></person-group><article-title>Three new species of the carnivorous snail genus <italic>Perrottetia</italic> Kobelt, 1905 from Thailand (Pulmonata, Streptaxidae)</article-title><source>Zookeys</source><day>11</day><month>4</month><year>2013</year><volume>2013</volume><issue>287</issue><fpage>41</fpage><lpage>57</lpage><pub-id pub-id-type="doi">10.3897/zookeys.287.4572</pub-id></mixed-citation></tp:treatment-meta><tp:nomenclature><label>Genus</label><tp:taxon-name>
                            <tp:taxon-name-part taxon-name-part-type="genus">Perrottetia</tp:taxon-name-part>
                        <object-id xmlns:xlink="http://www.w3.org/1999/xlink" xlink:type="simple">http://species-id.net/wiki/Perrottetia</object-id>
								</tp:taxon-name><tp:taxon-authority>Kobelt, 1905</tp:taxon-authority><tp:nomenclature-citation-list><tp:nomenclature-citation><tp:taxon-name>Odontartemon (Perrottetia)</tp:taxon-name><comment> Kobelt, 1905[1906]: 91, 108. <xref ref-type="bibr" rid="B33">Thiele 1931</xref>: 730. <xref ref-type="bibr" rid="B12">Forcart 1946</xref>: 215.</comment></tp:nomenclature-citation><tp:nomenclature-citation><tp:taxon-name>Oophana (Perrottetia)</tp:taxon-name><comment> – <xref ref-type="bibr" rid="B3">Benthem Jutting 1954</xref>: 95.</comment></tp:nomenclature-citation><tp:nomenclature-citation><tp:taxon-name>Perrottetia</tp:taxon-name><comment> – <xref ref-type="bibr" rid="B37">Zilch 1960</xref>: 562, 563. <xref ref-type="bibr" rid="B29">Schileyko 2000</xref>: 777, 778.</comment></tp:nomenclature-citation></tp:nomenclature-citation-list></tp:nomenclature><tp:treatment-sec sec-type="Type species"><title>Type species.</title><p><italic><tp:taxon-name>Helix peroteti</tp:taxon-name></italic> Petit, 1841 by subsequent designation of <xref ref-type="bibr" rid="B12">Forcart (1946: 215)</xref>.</p></tp:treatment-sec><tp:treatment-sec sec-type="Description"><title>Description.</title><p>Theshell is oblique-heliciform, usually thin and opaque. Its surface is smooth and glossy but fine transverse ridges may be present. The embryonic shell is smooth. The 5–7 whorls increase regularly. The shell periphery is usually rounded and the last whorl does not descend below the preceding whorl but is parallel to the preceding suture. The outer wall of the last whorl generally possesses two short longitudinal furrows that correspond with internal apertural lamellae. The umbilicus is narrow and deep. The semi-ovate aperture has an expanded peristome with a reflexed lip. The apertural dentition consists of two parietal lamellae; palatal, basal and columellar lamellae are usually present; upper palatal and supracolumellar lamellae may also be present.</p><p>Living animals possess a yellowish to reddish reticulated skin. The brown digestive gland and the black kidney are visible through the transparent shell. The upper tentacles are longer than the lower pair with a black eye-spot on the tip of the fully extended tentacle; bright red or yellow retractor muscles show though the transparent skin. The foot is narrow, undivided, the tail short.</p><p>Genitalia with a long, slender penis; penial sheath short, about half of penis length; internal wall of introverted penis with black to brown penial hooks; vas deferens passes through a short section of penial sheath before connecting distally to penis; vagina and free oviduct short to long, vaginal hooks may be present; gametolytic duct and sac may <!--PageBreak-->not extend as far as albumin gland; seminal vesicle present with about the same length from vesicle to talon.</p></tp:treatment-sec><tp:treatment-sec sec-type="Remarks"><title>Remarks.</title><p><italic><tp:taxon-name>Perrottetia</tp:taxon-name></italic> consists of 27 nominal species distributed across Southern Asia, southern China to northern Vietnam. So far, it was not recorded from Thailand (<xref ref-type="bibr" rid="B19">Kobelt 1906</xref>, <xref ref-type="bibr" rid="B36">Yen 1939</xref>, <xref ref-type="bibr" rid="B26">Richardson 1988</xref>, <xref ref-type="bibr" rid="B22">Panha 1996</xref>, <xref ref-type="bibr" rid="B29">Schileyko 2000</xref>, <xref ref-type="bibr" rid="B17">Hemmen and Hemmen 2001</xref>). “<italic><tp:taxon-name>Streptaxis siamensis</tp:taxon-name></italic> Pfeiffer, 1862” was provisionally placed in <italic><tp:taxon-name>Perrottetia</tp:taxon-name></italic> by <xref ref-type="bibr" rid="B19">Kobelt (1906)</xref>, but the presence of a single large parietal lamella, and the absence of short longitudinal furrows on the outer wall of the last whorl clearly differentiate this species from <italic><tp:taxon-name>Perrottetia</tp:taxon-name></italic>. Examination of the genitalia of topotype specimens show that this species has a very long penis, with a large proximal gametolytic duct, and short penial hooks that are located on an undulated penial papillae. This indicates that “<italic><tp:taxon-name>Streptaxis siamensis</tp:taxon-name></italic> Pfeiffer, 1862” should be placed in <italic><tp:taxon-name>Oophana</tp:taxon-name></italic> Ancey, 1884 (further details of this will be published elsewhere).</p><p>The first description of the genital system of a member of the subfamily <tp:taxon-name>Streptaxinae</tp:taxon-name> Gray, 1860 was published by <xref ref-type="bibr" rid="B15">Gerlach and van Bruggen (1999)</xref>. <xref ref-type="bibr" rid="B29">Schileyko (2000)</xref> included 21 genera within the <tp:taxon-name>Streptaxinae</tp:taxon-name>. Two of them, <italic><tp:taxon-name>Streptartemon</tp:taxon-name></italic> Kobelt, 1905, from South America and <italic><tp:taxon-name>Seychellaxis</tp:taxon-name></italic> Schileyko, 2000, from the Seychelles, share the oblique-heliciform shell, and their penis sheath closely resembles that of <italic><tp:taxon-name>Perrottetia</tp:taxon-name></italic>. However, these may be plesiomorphic character states, and no phylogenetic affinity can be inferred.</p></tp:treatment-sec><ref-list><ref id="B33"><mixed-citation xmlns:xlink="http://www.w3.org/1999/xlink" xlink:type="simple"><person-group><name name-style="western"><surname>Thiele</surname><given-names>J</given-names></name></person-group> (<year>1929–1935</year>)<article-title> Handbuch der Systematischen Weichtierkunde.</article-title><source>Gustav Fischer, Jena, 1134 pp. [p. 1–376 (1929); p. 377–778 (1931); p. 779–1022 (1934); p. 1023–1134 (1935)].</source></mixed-citation></ref><ref id="B12"><mixed-citation xmlns:xlink="http://www.w3.org/1999/xlink" xlink:type="simple"><person-group><name name-style="western"><surname>Forcart</surname><given-names>P</given-names></name></person-group> (<year>1946</year>)<article-title> <italic>Indoartemon</italic> subgen. nov. for <italic>Odonartemon</italic> Kobelt, 1905 (non Pfeiffer, 1856); Streptaxidae.</article-title><source>Journal of Conchology 22: 215.</source></mixed-citation></ref><ref id="B3"><mixed-citation xmlns:xlink="http://www.w3.org/1999/xlink" xlink:type="simple"><person-group><name name-style="western"><surname>Benthem Jutting</surname><given-names>WSS van</given-names></name></person-group> (<year>1954</year>)<article-title> The Malayan Streptaxidae of the genera <italic>Discartemon</italic> and <italic>Oophana</italic>.</article-title><source>Bulletin of the Raffles Museum </source><volume>25</volume>: <fpage>71</fpage>-<lpage>106</lpage>.</mixed-citation></ref><ref id="B37"><mixed-citation xmlns:xlink="http://www.w3.org/1999/xlink" xlink:type="simple"><person-group><name name-style="western"><surname>Zilch</surname><given-names>A</given-names></name></person-group> (<year>1960</year>)<article-title> Gastropoda, Euthyneura.</article-title><source>In: Schinderwolf OH (Ed) Handbuch der Paläozoologie: Gebrüder Borntraeger, Berlin, </source><volume>6</volume>: <fpage>401</fpage>-<lpage>834</lpage>.</mixed-citation></ref><ref id="B29"><mixed-citation xmlns:xlink="http://www.w3.org/1999/xlink" xlink:type="simple"><person-group><name name-style="western"><surname>Schileyko</surname><given-names>AA</given-names></name></person-group> (<year>2000</year>)<article-title> Treatise on recent terrestrial pulmonate molluscs: Rhytididae; Chlamydephoridae; Systrophiidae; Haplotrematidae; Streptaxidae; Spiraxidae; Oleacinidae; Testacellidae.</article-title><source>Ruthenica Supplement 2 Part 6: 731–880.</source></mixed-citation></ref><ref id="B19"><mixed-citation xmlns:xlink="http://www.w3.org/1999/xlink" xlink:type="simple"><person-group><name name-style="western"><surname>Kobelt</surname><given-names>W</given-names></name></person-group> (<year>1906</year>)<article-title> Die Raublungenschnecken (Agnatha).</article-title><source>Zweite Abtheilung: Streptaxidae und Daudebardiidae. Systematisches Conchylien<italic>-</italic>Cabinet vonMartini undChemnitz. 1 (12b) (2): 90–211.</source></mixed-citation></ref><ref id="B36"><mixed-citation xmlns:xlink="http://www.w3.org/1999/xlink" xlink:type="simple"><person-group><name name-style="western"><surname>Yen</surname><given-names>TC</given-names></name></person-group> (<year>1939</year>)<article-title> Die Chinesischen Land-und Süsswasser-Gastropoden des Natur-Museums Senckenberg.</article-title><source>Abhandlungen der Senckenbergischen Naturforschenden Gesellschaft 444: 1–233.</source></mixed-citation></ref><ref id="B26"><mixed-citation xmlns:xlink="http://www.w3.org/1999/xlink" xlink:type="simple"><person-group><name name-style="western"><surname>Richardson</surname><given-names>L</given-names></name></person-group> (<year>1988</year>)<article-title> Streptaxacea: Catalog of species, Part I, Streptaxidae.</article-title><source>Tryonia </source><volume>16</volume>: <fpage>1</fpage>-<lpage>326</lpage>.</mixed-citation></ref><ref id="B22"><mixed-citation xmlns:xlink="http://www.w3.org/1999/xlink" xlink:type="simple"><person-group><name name-style="western"><surname>Panha</surname><given-names>S</given-names></name></person-group> (<year>1996</year>)<article-title> A checklist and classification of the terrestrial pulmonate snails of Thailand.</article-title><source>Walkerana</source><volume>8</volume>: <fpage>31</fpage>-<lpage>40</lpage>.</mixed-citation></ref><ref id="B17"><mixed-citation xmlns:xlink="http://www.w3.org/1999/xlink" xlink:type="simple"><person-group><name name-style="western"><surname>Hemmen</surname><given-names>J</given-names></name><name name-style="western"><surname>Hemmen</surname><given-names>C</given-names></name></person-group> (<year>2001</year>)<article-title> Aktualisierte liste der terrestrischen Gastropoden Thailands.</article-title><source>Schriften zur Malakozoologie </source><volume>18</volume>: <fpage>35</fpage>-<lpage>70</lpage>.</mixed-citation></ref><ref id="B15"><mixed-citation xmlns:xlink="http://www.w3.org/1999/xlink" xlink:type="simple"><person-group><name name-style="western"><surname>Gerlach</surname><given-names>J</given-names></name><name name-style="western"><surname>Bruggen</surname><given-names>AC van</given-names></name></person-group> (<year>1999</year>)<article-title> Streptaxidae (Mollusca: Gastropoda: Pulmonata) of the Seychelles Islands, Western Indian Ocean.</article-title><source>Zoologische Verhandelingen </source><volume>328</volume>: <fpage>1</fpage>-<lpage>60</lpage>.</mixed-citation></ref></ref-list></tp:taxon-treatment>
