# Supplementary material for: Three new species of the carnivorous snail genus Perrottetia Kobelt, 1905 from Thailand (Pulmonata, Streptaxidae)
Source: Zookeys. 2013 Apr 11;(287):41–57. doi: 10.3897/zookeys.287.4572 (PMC3677355; doi:10.3897/zookeys.287.4572)
Supplement: XML Treatment for Perrottetia dermapyrrhosa [file zookeys.287.4572-treatment2.xml]

<!DOCTYPE tp:taxon-treatment
  PUBLIC "-//TaxonX//DTD Taxonomic Treatment Publishing DTD v0 20100105//EN" "tax-treatment-NSO.dtd">
<tp:taxon-treatment xmlns:tp="http://www.plazi.org/taxpub"><tp:treatment-meta><mixed-citation publication-type="journal"><person-group><name><surname>Siriboon</surname><given-names>Thanit</given-names></name><name><surname>Sutcharit</surname><given-names>Chirasak</given-names></name><name><surname>Naggs</surname><given-names>Fred</given-names></name><name><surname>Panha</surname><given-names>Somsak</given-names></name></person-group><article-title>Three new species of the carnivorous snail genus <italic>Perrottetia</italic> Kobelt, 1905 from Thailand (Pulmonata, Streptaxidae)</article-title><source>Zookeys</source><day>11</day><month>4</month><year>2013</year><volume>2013</volume><issue>287</issue><fpage>41</fpage><lpage>57</lpage><pub-id pub-id-type="doi">10.3897/zookeys.287.4572</pub-id></mixed-citation></tp:treatment-meta><tp:nomenclature><tp:taxon-name>
                            <tp:taxon-name-part taxon-name-part-type="genus">Perrottetia</tp:taxon-name-part>
                            <tp:taxon-name-part taxon-name-part-type="species">dermapyrrhosa</tp:taxon-name-part>
                        <object-id xmlns:xlink="http://www.w3.org/1999/xlink" xlink:type="simple">urn:lsid:zoobank.org:act:029F7FDD-9A8A-4B36-A782-815BFA0D32EB</object-id>
								<object-id xmlns:xlink="http://www.w3.org/1999/xlink" xlink:type="simple">http://species-id.net/wiki/Perrottetia_dermapyrrhosa</object-id>
								</tp:taxon-name><tp:taxon-authority>Siriboon &amp; Panha</tp:taxon-authority><tp:taxon-status xmlns:xlink="http://www.w3.org/1999/xlink" xlink:type="simple">sp. n.</tp:taxon-status><xref ref-type="fig" rid="F2">Figs 2A</xref><xref ref-type="fig" rid="F3">3A–C</xref><xref ref-type="fig" rid="F4">4A–C</xref><xref ref-type="fig" rid="F5">5A–G</xref><xref ref-type="fig" rid="F6">6A</xref><xref ref-type="table" rid="T1">Table 1</xref></tp:nomenclature><tp:treatment-sec sec-type="Type material"><title>Type material:</title><p>Holotype CUMZ 5001 (<xref ref-type="fig" rid="F3">Fig. 3A</xref>). Measurement: shell height 6.1 mm, shell width 7.7 mm, and with 6 whorls. Paratypes NHMUK 20130062 (2 shells), SMF 341486 (1 shell), CUMZ 5002 (2 shells).</p></tp:treatment-sec><tp:treatment-sec sec-type="Type locality"><title>Type locality.</title><p>Wat Tam Namsrithong, Nong Kungsi, Kalasin, Thailand, <named-content xmlns:xlink="http://www.w3.org/1999/xlink" content-type="dwc:verbatimCoordinates" xlink:type="simple">16°48'18.0"N, 103°16'42.5"E</named-content>.</p><fig id="F2" position="float" orientation="portrait"><label>Figure 2.</label><caption><p>Living snails of <bold>A</bold> <italic><tp:taxon-name>Perrottetia dermapyrrhosa</tp:taxon-name></italic> sp. n.(paratype CUMZ 5002) from the type locality (shell width about 7 mm), and <bold>B</bold> <italic><tp:taxon-name>Perrottetia aquilonaria</tp:taxon-name></italic> sp. n. (paratype CUMZ 5004) from the type locality (shell width about 6 mm).</p></caption><graphic xmlns:xlink="http://www.w3.org/1999/xlink" xlink:href="ZooKeys-287-041-g002.jpg" position="float" orientation="portrait" xlink:type="simple"/></fig><fig id="F3" position="float" orientation="portrait"><label>Figure 3.</label><caption><p>Shells of <italic><tp:taxon-name>Perrottetia</tp:taxon-name></italic> spp. <bold>A–C</bold> <italic><tp:taxon-name>Perrottetia dermapyrrhosa</tp:taxon-name></italic> sp. n. <bold>A</bold> holotype CUMZ 5001 <bold>B</bold> apertural dentition of the holotype CUMZ 5001, and <bold>C</bold> paratype CUMZ 5002 <bold>D–H</bold> <italic><tp:taxon-name>Perrottetia aquilonaria</tp:taxon-name></italic> sp. n. <bold>D</bold> holotype CUMZ 5003 <bold>E</bold> apertural dentition of the holotype CUMZ 5003 <bold>F</bold> paratype CUMZ 5004 <bold>G</bold> specimen from Tam Chiangdao, Chiangmai, CUMZ 5008 and <bold>H</bold> apertural dentition of the specimen from Tam Chiangdao, Chiangmai CUMZ 5008 <bold>I–K</bold> <italic><tp:taxon-name>Perrottetia phuphamanensis</tp:taxon-name></italic> sp. n. <bold>I</bold> holotype CUMZ 5011 <bold>J</bold> paratype CUMZ 5012, and <bold>K</bold> apertural dentition of the holotype CUMZ 5011 <bold>L</bold> <italic><tp:taxon-name>Perrottetia gudei</tp:taxon-name></italic> Fulton, 1915, syntype NHMUK 1919.12.31.51.</p></caption><graphic xmlns:xlink="http://www.w3.org/1999/xlink" xlink:href="ZooKeys-287-041-g003.jpg" position="float" orientation="portrait" xlink:type="simple"/></fig></tp:treatment-sec><tp:treatment-sec sec-type="Diagnosis"><title>Diagnosis.</title><p><italic><tp:taxon-name>Perrottetia mabillei</tp:taxon-name></italic> (Bavay and Dautzenberg, 1903) can be distinguished from <italic><tp:taxon-name>Perrottetia dermapyrrhosa</tp:taxon-name></italic> sp. n. by its lower spire with a distinct suture. The left periphery of the penultimate whorl is shouldered and does not extend beyond the diameter of the last whorl. The aperture is triangular and a supracolumellar lamella is absent. In comparison, <italic><tp:taxon-name>Perrottetia peroteti</tp:taxon-name></italic> (Petit, 1841) possesses a lower spire with a distinct suture, fine transverse ridges are present and a smaller basal lamella, while upper palatal and supracolumellar lamellae are absent. <italic><tp:taxon-name>Perrottetia gudei</tp:taxon-name></italic> (Fulton, 1915) (syntype <xref ref-type="fig" rid="F3">Fig. 3L</xref>) differs from <italic><tp:taxon-name>Perrottetia dermapyrrhosa</tp:taxon-name></italic> sp. n. in its lower spire, the second parietal lamella being smaller and shorter than the first lamella and an upper palatal lamella that is usually present (<xref ref-type="bibr" rid="B23">Petit 1841</xref>, <xref ref-type="bibr" rid="B2">Bavay and Dautzenberg 1903</xref>, <xref ref-type="bibr" rid="B19">Kobelt 1906</xref>, <xref ref-type="bibr" rid="B13">Fulton 1915</xref>). In <italic><tp:taxon-name>Perrottetia dermapyrrhosa</tp:taxon-name></italic> sp. n. the genital atrium is long, the penial sheath reaches about two-<!--PageBreak--><!--PageBreak-->thirds of the penial length and the gametolytic duct and sac do not extend as far as the albumin gland. The penial hooks are more scattered and, in the introverted penis, are housed in deep ovate depressions; vaginal hooks are present. In comparison, <italic><tp:taxon-name>Perrottetia gudei</tp:taxon-name></italic> possesses a short genital atrium and penial sheath, and the gametolytic duct and sac extend as far as the albumin gland; the penial hooks are denser than in <italic><tp:taxon-name>Perrottetia dermapyrrhosa</tp:taxon-name></italic> sp. n., and each hook is situated on a small papilla (<xref ref-type="bibr" rid="B29">Schileyko 2000</xref>, fig. 1015D).</p><p><italic><tp:taxon-name>Perrottetia dermapyrrhosa</tp:taxon-name></italic> sp. n. differs from <italic><tp:taxon-name>Perrottetia aquilonaria</tp:taxon-name></italic> sp. n. in its larger shell, which is less deviated from the vertical axis. A sinulus sensu <xref ref-type="bibr" rid="B29">Schileyko (2000)</xref> is absent; the first and second parietal lamellae are connected, and a bifid columellar and supracolumellar lamellae are absent. In comparison, <italic><tp:taxon-name>Perrottetia dermaphyrrhosa</tp:taxon-name></italic> sp. n. possesses a long atrium and vagina, and a penial sheath with a club shaped distal penis. The length of vas deferens that enters the penis distally is longer. The penial papillae are located in hollows, the penial hooks are much more scattered, and vaginal hooks are present.</p></tp:treatment-sec><tp:treatment-sec sec-type="Description"><title>Description.</title><p>Shell oblique-heliciform, white and translucent; whorls 6, spire conical, suture distinct; shell surface glossy, with transverse ridges that diminish below the periphery; embryonic shell large, consisting of about 2 whorls with smooth surface, following whorls regularly expanding; shell periphery rounded, last whorl axially deflected; two deep and short longitudinal furrows present; umbilicus narrow (<xref ref-type="fig" rid="F3">Fig. 3A</xref>); aperture subcircular, peristome discontinuous, thickened and expanded; apertural dentition with a large transverse first parietal lamella, with second parietal lamella adjoined at right angles; one upper palatal lamella, one small palatal lamella, one large basal lamella, one long subcolumellar lamella, one large strong columellar lamella and one small supracolumellar lamella (<xref ref-type="fig" rid="F3">Fig. 3B</xref>).</p><p><bold>Radula:</bold> Teeth arranged in anteriorly V-shaped rows, each row contains 29–31 teeth with formula (14-15)-1-(14-15); central tooth very small and triangular with a pointed cusp; lateral and marginal teeth undifferentiated, unicuspid and lanceolate; lateral teeth gradually reducing in length and size; outer teeth much smaller and shorter than inner teeth (<xref ref-type="fig" rid="F6">Fig. 6A</xref>).</p><p><bold>Genital organs:</bold> Atrium (at) long and slender; proximal penis (p) long, slender and with solid muscular penis sheath extending distally beyond penis sheath as a narrow tube; penial sheath (ps) reaching about two-thirds of total penis length, penial sheath retractor muscle very thin (psr), originating at atrium and inserting distally on penial sheath (<xref ref-type="fig" rid="F4">Fig. 4A</xref>); vas deferens (vd) passes through about one-sixth of penial sheath length before entering into penis distally (<xref ref-type="fig" rid="F4">Fig. 4B</xref>); penial retractor muscle (pr) thin and very long, inserting at penis and vas deferens junction; internal wall of atrium generally smooth with numerous pores (<xref ref-type="fig" rid="F5">Fig. 5A</xref>); penial wall with scattered and pale brown penial hooks, about 3 hooks/200 µm<sup>2</sup> (<xref ref-type="fig" rid="F5">Fig. 5C</xref>), and hooks located on conical papillae surrounded by deep ovate hollows; penial hooks of small size (&lt;0.04 mm in length), expanding at base, tip sharp and curved towards genital orifice (<xref ref-type="fig" rid="F5">Fig. 5E</xref>); vagina (v) short, stout, about one third of total penis length; gametolytic duct (gd) a long tube not extending as far as albumin gland, gametolytic sac ovate (gs); free oviduct (fo) very short, oviduct (ov) enlarged and folded; prostate gland inconspicuous and bound to oviduct (<xref ref-type="fig" rid="F4">Fig. 4A</xref>); talon (ta) small, very short and club shaped; <!--PageBreak--><!--PageBreak-->hermaphroditic duct (hd) bearing long seminal vesicle (sv) about one and half times longer than the length from talon to branching point of seminal vesicle (<xref ref-type="fig" rid="F4">Fig. 4C</xref>); vagina wall with a corrugated fold and pale brown vaginal hooks, about 8 hooks/200 µm<sup>2</sup>, hooks small (&lt;0.03 mm in length) with pointed tip slightly curving away from genital orifice (<xref ref-type="fig" rid="F5">Figs 5F, G</xref>).</p><p><bold>Animal:</bold> Live specimens exhibit yellowish-red reticulated skin, and reddish tentacular retractor muscles are visible through the semi-transparent body (<xref ref-type="fig" rid="F2">Fig. 2A</xref>).</p></tp:treatment-sec><tp:treatment-sec sec-type="Etymology"><title>Etymology.</title><p>The specific epithet “<italic>dermapyrrhosa</italic>” is derived from the Greek “<italic>derma</italic>” meaning “skin” and “<italic>pyrrhos</italic>” meaning “red or yellowish-red”.</p></tp:treatment-sec><tp:treatment-sec sec-type="Distribution"><title>Distribution.</title><p>This species is known only from the type locality, which is an isolated limestone hill reaching about 300 meters above mean sea level, and which is surrounded by the Korat Plateau.</p></tp:treatment-sec><tp:treatment-sec sec-type="Remarks"><title>Remarks.</title><p>Up to now, the only description of the reproductive system of a <italic><tp:taxon-name>Perrottetia</tp:taxon-name></italic> species was that of <italic><tp:taxon-name>Perrottetia gudei</tp:taxon-name></italic> from Vietnam in which the presence of streptaxid vaginal hooks were recorded for the first time, but without being figured (<xref ref-type="bibr" rid="B29">Schileyko 2000</xref>).</p><!--PageBreak--></tp:treatment-sec><tp:treatment-sec><!--Section generated to contain objects referenced in tp:taxon-treatment.--><fig id="F4" position="float" orientation="portrait"><label>Figure 4.</label><caption><p>Genitalia of <italic><tp:taxon-name>Perrottetia</tp:taxon-name></italic> spp. <bold>A–C</bold> <italic><tp:taxon-name>Perrottetia dermapyrrhosa</tp:taxon-name></italic> sp. n. (paratype CUMZ 5002) <bold>A</bold> reproductive system <bold>B</bold> insertion of vas deferens into penial sheath, and <bold>C</bold> details of hermaphroditic duct and seminal vesicle <bold>D–F</bold> <italic><tp:taxon-name>Perrottetia aquilonaria</tp:taxon-name></italic> sp. n. (paratype CUMZ 5004), <bold>D</bold> reproductive system <bold>E</bold> insertion of vas deferens into penis sheath, and <bold>F</bold> details of hermaphroditic duct and seminal vesicle. Abbreviations: ag, albumen gland; at, atrium; fo, free oviduct; gd, gametolytic duct; gs, gametolytic sac; hd, hermaphroditic duct; ov, oviduct; p, penis; pr, penial retractor muscle; ps, penial sheath; psr, penial sheath retractor muscle; sv, seminal vesicle; ta, talon; v, vagina; vd, vas deferens.</p></caption><graphic xmlns:xlink="http://www.w3.org/1999/xlink" xlink:href="ZooKeys-287-041-g004.jpg" position="float" orientation="portrait" xlink:type="simple"/></fig><fig id="F5" position="float" orientation="portrait"><label>Figure 5.</label><caption><p>Internal sculpture of genitalia of <italic><tp:taxon-name>Perrottetia</tp:taxon-name></italic> spp. <bold>A–G</bold> <italic><tp:taxon-name>Perrottetia dermapyrrhosa</tp:taxon-name></italic> sp. n. (paratype CUMZ 5002) <bold>A</bold> details of atrial pore on the atrium surface <bold>B</bold> low magnification shows arrangement of penial hooks <bold>C</bold> high magnification of penial hooks <bold>D</bold> lateral view of penial hook <bold>E</bold> top view of penial hook situate inside hollow <bold>F</bold> arrangement of vaginal fold with hook in white square, and <bold>G</bold> lateral view of vaginal hook (from white square in <bold>F</bold>) <bold>H–M</bold>. <italic><tp:taxon-name>Perrottetia aquilonaria</tp:taxon-name></italic> sp. n. (paratype CUMZ 5004) <bold>H</bold> details of atrial pore on the atrium surface <bold>I</bold> low magnification shows dense arrangement of penial hooks <bold>J</bold> high magnification of penial hooks with (inset) lateral view of penial hook <bold>K</bold> arrangement of penial hooks <bold>L</bold> top view of penial hook, and <bold>M</bold> arrangement of vaginal folds without vaginal hook.</p></caption><graphic xmlns:xlink="http://www.w3.org/1999/xlink" xlink:href="ZooKeys-287-041-g005.jpg" position="float" orientation="portrait" xlink:type="simple"/></fig><fig id="F6" position="float" orientation="portrait"><label>Figure 6.</label><caption><p>Radula morphology of <bold>A</bold> <italic><tp:taxon-name>Perrottetia dermapyrrhosa</tp:taxon-name></italic> sp. n. (paratype CUMZ 5002), and <bold>B</bold> <italic><tp:taxon-name>Perrottetia aquilonaria</tp:taxon-name></italic> sp. n. (paratype CUMZ 5004).</p></caption><graphic xmlns:xlink="http://www.w3.org/1999/xlink" xlink:href="ZooKeys-287-041-g006.jpg" position="float" orientation="portrait" xlink:type="simple"/></fig><table-wrap id="T1" position="float" orientation="portrait"><label>Table 1.</label><caption><p>Shell measurements of the three new <italic><tp:taxon-name>Perrottetia</tp:taxon-name></italic> species. Specimen collections and catalogue numbers indicated in parentheses.</p></caption><table><tbody><tr><th rowspan="2" colspan="1"><bold>Species and locality and CUMZ nos</bold></th><th rowspan="2" colspan="1"><bold>No. of specimens</bold></th><th rowspan="1" colspan="4"><bold>Ranges, mean ± S.D. in mm of:</bold></th><th rowspan="2" colspan="1"><bold>Number of whorls</bold></th></tr><tr><th rowspan="1" colspan="1"><bold>Shell height</bold></th><th rowspan="1" colspan="1"><bold>Shell width</bold></th><th rowspan="1" colspan="1"><bold>H/W ratio</bold></th><th rowspan="1" colspan="1"><bold>Shell angle</bold></th></tr><tr><td rowspan="1" colspan="1"><italic><tp:taxon-name>Perrottetia dermapyrrhosa</tp:taxon-name></italic> sp. n.</td><td rowspan="1" colspan="1"/><td rowspan="1" colspan="1"/><td rowspan="1" colspan="1"/><td rowspan="1" colspan="1"/><td rowspan="1" colspan="1"/><td rowspan="1" colspan="1"/></tr><tr><td rowspan="1" colspan="1">Wat Tam Namsrithong, Nong Kungsi, Kalasin: (5001, 5002)</td><td rowspan="1" colspan="1">7</td><td rowspan="1" colspan="1">5.4–6.6&lt;br/&gt; 6.2±0.39</td><td rowspan="1" colspan="1">7.4–8.1&lt;br/&gt; 7.7±0.26</td><td rowspan="1" colspan="1">0.7–0.9&lt;br/&gt; 0.8±0.06</td><td rowspan="1" colspan="1">14.2–28&lt;br/&gt; 21.1±5.01</td><td rowspan="1" colspan="1">6–6½</td></tr><tr><td rowspan="1" colspan="1"><italic><tp:taxon-name>Perrottetia aquilonaria</tp:taxon-name></italic> sp. n.</td><td rowspan="1" colspan="1"/><td rowspan="1" colspan="1"/><td rowspan="1" colspan="1"/><td rowspan="1" colspan="1"/><td rowspan="1" colspan="1"/><td rowspan="1" colspan="1"/></tr><tr><td rowspan="1" colspan="1">Wat Tam Pha Plong, Chiangdao, Chiangmai: (5003, 5004)</td><td rowspan="1" colspan="1">5</td><td rowspan="1" colspan="1">3.7–4.3&lt;br/&gt; 4.0±0.23</td><td rowspan="1" colspan="1">6.3–6.6&lt;br/&gt; 6.4±0.13</td><td rowspan="1" colspan="1">0.6–0.7&lt;br/&gt; 0.6±0.04</td><td rowspan="1" colspan="1">19.8–38.0&lt;br/&gt; 27.5±7.59</td><td rowspan="1" colspan="1">6</td></tr><tr><td rowspan="1" colspan="1">Tam Phra Bumpenboon, Phan, Chiangrai: (5005)</td><td rowspan="1" colspan="1">5</td><td rowspan="1" colspan="1">4.0–4.3&lt;br/&gt; 4.2±0.12</td><td rowspan="1" colspan="1">6.9–7.4&lt;br/&gt; 7.2±0.20</td><td rowspan="1" colspan="1">0.6–0.6&lt;br/&gt; 0.6±0.01</td><td rowspan="1" colspan="1">23.3–34.9&lt;br/&gt; 28.7±4.14</td><td rowspan="1" colspan="1">5½–6</td></tr><tr><td rowspan="1" colspan="1">Wat Tam Pha Jaruey, Pa-daet, Chiangrai: (5006)</td><td rowspan="1" colspan="1">6</td><td rowspan="1" colspan="1">2.9–3.4&lt;br/&gt; 3.2±0.17</td><td rowspan="1" colspan="1">5.9–6.3&lt;br/&gt; 6.1±0.15</td><td rowspan="1" colspan="1">0.5–0.6&lt;br/&gt; 0.5±0.02</td><td rowspan="1" colspan="1">26.4–31.8&lt;br/&gt; 29.7±2.26</td><td rowspan="1" colspan="1">5½–6</td></tr><tr><td rowspan="1" colspan="1">Tam Maesuai, Maesuai, Chiangrai: (5007)</td><td rowspan="1" colspan="1">13</td><td rowspan="1" colspan="1">3.9–4.7&lt;br/&gt; 4.3±0.27</td><td rowspan="1" colspan="1">6.5–7.5&lt;br/&gt; 7.1±0.34</td><td rowspan="1" colspan="1">0.5–0.7&lt;br/&gt; 0.6±0.05</td><td rowspan="1" colspan="1">19.3–37.3&lt;br/&gt; 24.6±5.07</td><td rowspan="1" colspan="1">6</td></tr><tr><td rowspan="1" colspan="1">Km 93+200, Tam Chiangdao, Chiangmai: (5008)</td><td rowspan="1" colspan="1">11</td><td rowspan="1" colspan="1">3.6–4.1&lt;br/&gt; 3.7±0.14</td><td rowspan="1" colspan="1">5.7–6.4&lt;br/&gt; 6.1±0.26</td><td rowspan="1" colspan="1">0.6–0.7&lt;br/&gt; 0.6±0.03</td><td rowspan="1" colspan="1">21.5–29.4&lt;br/&gt; 24.9±2.48</td><td rowspan="1" colspan="1">5½–6</td></tr><tr><td rowspan="1" colspan="1">Pha Chu, Nanoi, Nan: (5009)</td><td rowspan="1" colspan="1">21</td><td rowspan="1" colspan="1">3.4–4.4&lt;br/&gt; 3.9±0.31</td><td rowspan="1" colspan="1">6.0–6.9&lt;br/&gt; 6.4±0.26</td><td rowspan="1" colspan="1">0.5–0.7&lt;br/&gt; 0.6±0.05</td><td rowspan="1" colspan="1">15.6–30.7&lt;br/&gt; 21.7±3.98</td><td rowspan="1" colspan="1">5½–6</td></tr><tr><td rowspan="1" colspan="1">Tam Pha Nangkoi, Rongkwang, Phrae: (5010)</td><td rowspan="1" colspan="1">25</td><td rowspan="1" colspan="1">2.9–3.9&lt;br/&gt; 3.3±0.25</td><td rowspan="1" colspan="1">5.5–6.1&lt;br/&gt; 5.7±0.17</td><td rowspan="1" colspan="1">0.5–0.7&lt;br/&gt; 0.6±0.04</td><td rowspan="1" colspan="1">17.6–35.8&lt;br/&gt; 25.7±3.91</td><td rowspan="1" colspan="1">5½–6</td></tr><tr><td rowspan="1" colspan="1"><italic><tp:taxon-name>Perrottetia phuphamanensis</tp:taxon-name></italic> sp. n.</td><td rowspan="1" colspan="1"/><td rowspan="1" colspan="1"/><td rowspan="1" colspan="1"/><td rowspan="1" colspan="1"/><td rowspan="1" colspan="1"/><td rowspan="1" colspan="1"/></tr><tr><td rowspan="1" colspan="1">Phuphaman National Park, Khonkaen: (5011, 5012)</td><td rowspan="1" colspan="1">19</td><td rowspan="1" colspan="1">4.6–5.6&lt;br/&gt; 5.0±0.24</td><td rowspan="1" colspan="1">6.8–8.1&lt;br/&gt; 7.3±0.34</td><td rowspan="1" colspan="1">0.6–0.8&lt;br/&gt; 0.7±0.05</td><td rowspan="1" colspan="1">15.0–38.8&lt;br/&gt; 25.4±5.09</td><td rowspan="1" colspan="1">6–6½</td></tr><tr><td rowspan="1" colspan="1">Tam Kangkao, Phuphaman, Khonkaen: (5013) </td><td rowspan="1" colspan="1">11</td><td rowspan="1" colspan="1">4.9–5.5&lt;br/&gt; 5.1±0.20</td><td rowspan="1" colspan="1">6.9–7.7&lt;br/&gt; 7.2±0.28</td><td rowspan="1" colspan="1">0.7–0.8&lt;br/&gt; 0.7±0.04</td><td rowspan="1" colspan="1">16.8–31.1&lt;br/&gt; 22.6±4.20</td><td rowspan="1" colspan="1">6–6¼</td></tr></tbody></table></table-wrap></tp:treatment-sec><ref-list><ref id="B23"><mixed-citation xmlns:xlink="http://www.w3.org/1999/xlink" xlink:type="simple"><person-group><name name-style="western"><surname>Petit</surname><given-names>de la SM</given-names></name></person-group> (<year>1841</year>)<article-title> Description de quelques helices nouvelles (<italic>Helix reclusiana, H. souleyetiana</italic>, <italic>H. peroteti</italic>,et <italic>H. aberata</italic>).</article-title><source>Revue Zoologique </source><volume>4</volume>: <fpage>98</fpage>-<lpage>101</lpage>.</mixed-citation></ref><ref id="B2"><mixed-citation xmlns:xlink="http://www.w3.org/1999/xlink" xlink:type="simple"><person-group><name name-style="western"><surname>Bavay</surname><given-names>A</given-names></name><name name-style="western"><surname>Dautzenberg</surname><given-names>P</given-names></name></person-group> (<year>1903</year>)<article-title> Description de coquilles nouvelles de ľIndo-Chine (3).</article-title><source>Journal de Conchyliologie </source><volume>51</volume>: <fpage>201</fpage>-<lpage>236</lpage>.</mixed-citation></ref><ref id="B19"><mixed-citation xmlns:xlink="http://www.w3.org/1999/xlink" xlink:type="simple"><person-group><name name-style="western"><surname>Kobelt</surname><given-names>W</given-names></name></person-group> (<year>1906</year>)<article-title> Die Raublungenschnecken (Agnatha).</article-title><source>Zweite Abtheilung: Streptaxidae und Daudebardiidae. Systematisches Conchylien<italic>-</italic>Cabinet vonMartini undChemnitz. 1 (12b) (2): 90–211.</source></mixed-citation></ref><ref id="B13"><mixed-citation xmlns:xlink="http://www.w3.org/1999/xlink" xlink:type="simple"><person-group><name name-style="western"><surname>Fulton</surname><given-names>HC</given-names></name></person-group> (<year>1915</year>)<article-title/><source>Proceedings of the Malacological Society of London</source><volume>11</volume>: <fpage>322</fpage>-<lpage>323</lpage>.</mixed-citation></ref><ref id="B29"><mixed-citation xmlns:xlink="http://www.w3.org/1999/xlink" xlink:type="simple"><person-group><name name-style="western"><surname>Schileyko</surname><given-names>AA</given-names></name></person-group> (<year>2000</year>)<article-title> Treatise on recent terrestrial pulmonate molluscs: Rhytididae; Chlamydephoridae; Systrophiidae; Haplotrematidae; Streptaxidae; Spiraxidae; Oleacinidae; Testacellidae.</article-title><source>Ruthenica Supplement 2 Part 6: 731–880.</source></mixed-citation></ref></ref-list></tp:taxon-treatment>
