# Supplementary material for: Three new species of the carnivorous snail genus Perrottetia Kobelt, 1905 from Thailand (Pulmonata, Streptaxidae)
Source: Zookeys. 2013 Apr 11;(287):41–57. doi: 10.3897/zookeys.287.4572 (PMC3677355; doi:10.3897/zookeys.287.4572)
Supplement: XML Treatment for Perrottetia aquilonaris [file zookeys.287.4572-treatment3.xml]

<!DOCTYPE tp:taxon-treatment
  PUBLIC "-//TaxonX//DTD Taxonomic Treatment Publishing DTD v0 20100105//EN" "tax-treatment-NSO.dtd">
<tp:taxon-treatment xmlns:tp="http://www.plazi.org/taxpub"><tp:treatment-meta><mixed-citation publication-type="journal"><person-group><name><surname>Siriboon</surname><given-names>Thanit</given-names></name><name><surname>Sutcharit</surname><given-names>Chirasak</given-names></name><name><surname>Naggs</surname><given-names>Fred</given-names></name><name><surname>Panha</surname><given-names>Somsak</given-names></name></person-group><article-title>Three new species of the carnivorous snail genus <italic>Perrottetia</italic> Kobelt, 1905 from Thailand (Pulmonata, Streptaxidae)</article-title><source>Zookeys</source><day>11</day><month>4</month><year>2013</year><volume>2013</volume><issue>287</issue><fpage>41</fpage><lpage>57</lpage><pub-id pub-id-type="doi">10.3897/zookeys.287.4572</pub-id></mixed-citation></tp:treatment-meta><tp:nomenclature><tp:taxon-name>
                            <tp:taxon-name-part taxon-name-part-type="genus">Perrottetia</tp:taxon-name-part>
                            <tp:taxon-name-part taxon-name-part-type="species">aquilonaris</tp:taxon-name-part>
                        <object-id xmlns:xlink="http://www.w3.org/1999/xlink" xlink:type="simple">urn:lsid:zoobank.org:act:2E376204-2D0F-4021-B795-399E33C8A677</object-id>
								<object-id xmlns:xlink="http://www.w3.org/1999/xlink" xlink:type="simple">http://species-id.net/wiki/Perrottetia_aquilonaris</object-id>
								</tp:taxon-name><tp:taxon-authority>Siriboon &amp; Panha</tp:taxon-authority><tp:taxon-status xmlns:xlink="http://www.w3.org/1999/xlink" xlink:type="simple">sp. n.</tp:taxon-status><xref ref-type="fig" rid="F2">Figs 2B</xref><xref ref-type="fig" rid="F3">3D–H</xref><xref ref-type="fig" rid="F4">4D–F</xref><xref ref-type="fig" rid="F5">5H–M</xref><xref ref-type="fig" rid="F6">6B</xref><xref ref-type="table" rid="T1">Table 1</xref></tp:nomenclature><tp:treatment-sec sec-type="Type material"><title>Type material.</title><p>Holotype CUMZ 5003 (<xref ref-type="fig" rid="F3">Fig. 3D</xref>). Measurement: height 3.9 mm, shell width 6.6 mm, and with 6 whorls. Paratypes NHMUK 20130064 (2 shells), SMF 341487 (1 shell), CUMZ 5004 (1 shell).</p></tp:treatment-sec><tp:treatment-sec sec-type="Other material examined"><title>Other material examined.</title><p>Tam Phra Bumpenboon, Phan, Chiangrai: CUMZ 5005. Wat Tam Pha Jaruey, Pa-daet, Chiangrai: CUMZ 5006. Tam Maesuai, Maesuai, Chiangrai: CUMZ 5007. Tam Chiangdao, Chiangmai: CUMZ 5008. Pha Chu, Nanoi, Nan: CUMZ 5009. Tam Pha Nangkoi, Rongkwang, Phrae: CUMZ 5010.</p></tp:treatment-sec><tp:treatment-sec sec-type="Type locality"><title>Type locality:</title><p>Wat Tam Pha Plong, Chiangdao, Chiangmai, Thailand, <named-content xmlns:xlink="http://www.w3.org/1999/xlink" content-type="dwc:verbatimCoordinates" xlink:type="simple">19°24'7.3"N, 98°55'5.6"E</named-content>.</p><fig id="F4" position="float" orientation="portrait"><label>Figure 4.</label><caption><p>Genitalia of <italic><tp:taxon-name>Perrottetia</tp:taxon-name></italic> spp. <bold>A–C</bold> <italic><tp:taxon-name>Perrottetia dermapyrrhosa</tp:taxon-name></italic> sp. n. (paratype CUMZ 5002) <bold>A</bold> reproductive system <bold>B</bold> insertion of vas deferens into penial sheath, and <bold>C</bold> details of hermaphroditic duct and seminal vesicle <bold>D–F</bold> <italic><tp:taxon-name>Perrottetia aquilonaria</tp:taxon-name></italic> sp. n. (paratype CUMZ 5004), <bold>D</bold> reproductive system <bold>E</bold> insertion of vas deferens into penis sheath, and <bold>F</bold> details of hermaphroditic duct and seminal vesicle. Abbreviations: ag, albumen gland; at, atrium; fo, free oviduct; gd, gametolytic duct; gs, gametolytic sac; hd, hermaphroditic duct; ov, oviduct; p, penis; pr, penial retractor muscle; ps, penial sheath; psr, penial sheath retractor muscle; sv, seminal vesicle; ta, talon; v, vagina; vd, vas deferens.</p></caption><graphic xmlns:xlink="http://www.w3.org/1999/xlink" xlink:href="ZooKeys-287-041-g004.jpg" position="float" orientation="portrait" xlink:type="simple"/></fig><fig id="F5" position="float" orientation="portrait"><label>Figure 5.</label><caption><p>Internal sculpture of genitalia of <italic><tp:taxon-name>Perrottetia</tp:taxon-name></italic> spp. <bold>A–G</bold> <italic><tp:taxon-name>Perrottetia dermapyrrhosa</tp:taxon-name></italic> sp. n. (paratype CUMZ 5002) <bold>A</bold> details of atrial pore on the atrium surface <bold>B</bold> low magnification shows arrangement of penial hooks <bold>C</bold> high magnification of penial hooks <bold>D</bold> lateral view of penial hook <bold>E</bold> top view of penial hook situate inside hollow <bold>F</bold> arrangement of vaginal fold with hook in white square, and <bold>G</bold> lateral view of vaginal hook (from white square in <bold>F</bold>) <bold>H–M</bold>. <italic><tp:taxon-name>Perrottetia aquilonaria</tp:taxon-name></italic> sp. n. (paratype CUMZ 5004) <bold>H</bold> details of atrial pore on the atrium surface <bold>I</bold> low magnification shows dense arrangement of penial hooks <bold>J</bold> high magnification of penial hooks with (inset) lateral view of penial hook <bold>K</bold> arrangement of penial hooks <bold>L</bold> top view of penial hook, and <bold>M</bold> arrangement of vaginal folds without vaginal hook.</p></caption><graphic xmlns:xlink="http://www.w3.org/1999/xlink" xlink:href="ZooKeys-287-041-g005.jpg" position="float" orientation="portrait" xlink:type="simple"/></fig></tp:treatment-sec><tp:treatment-sec sec-type="Diagnosis"><title>Diagnosis.</title><p><italic><tp:taxon-name>Perrottetia aquilonaris</tp:taxon-name></italic> sp. n. can be distinguished from the similar south Indian species <italic><tp:taxon-name>Perrottetia watsoni</tp:taxon-name></italic> (Blanford, 1860) and <italic><tp:taxon-name>Perrottetia beddomii</tp:taxon-name></italic> (Blanford, 1899) by its smooth shell surface and the presence of a sinulus and a bifid columellar lamella. In comparison, <italic><tp:taxon-name>Perrottetia beddomii</tp:taxon-name></italic> possesses a supracolumellar lamella, while <italic><tp:taxon-name>Perrottetia watsoni</tp:taxon-name></italic> hasa second parietal lamella adjacent to the first parietal lamella (Blanford 1860, 1899, <xref ref-type="bibr" rid="B19">Kobelt 1906</xref>). <italic><tp:taxon-name>Perrottetia gudei</tp:taxon-name></italic> from North Vietnam differs from the new species in its larger, oblique-heliciform shell, which is less deviated from the vertical axis. A fine transverse ridge is present at the suture. A sinulus is absent, the peristome is much thicker, and bifid columellar lamella is absent (<xref ref-type="bibr" rid="B13">Fulton 1915</xref>). The genital system of <italic><tp:taxon-name>Perrottetia gudei</tp:taxon-name></italic> differs from that of this new species by possession of a long and slender penis, an entirely free long oviduct, a gametolytic duct and sac extending as far as the albumin gland, the absence of seminal vesicles and a more scattered arrangement of penial hooks (<xref ref-type="bibr" rid="B29">Schileyko 2000</xref>).</p></tp:treatment-sec><tp:treatment-sec sec-type="Description"><title>Description.</title><p>Shell suboblique-heliciform, white and translucent; teleoconch with 6 whorls, spire convex, suture indistinct; shell surface glossy, with transverse ridges diminishing below the periphery; embryonic shell large, about 2½ whorls, with smooth surface; following whorls regularly expanding; shell periphery shouldered, in apertural view left periphery of the penultimate whorl extending beyond the diameter of the last whorl; last whorl axially deflected; two deep and short longitudinal furrows present; umbilicus narrow (<xref ref-type="fig" rid="F3">Fig. 3D</xref>); aperture subcircular, peristome discontinuous, thickened and expanded, short sinulus present, sometimes with a longer and tapering sinulus (<xref ref-type="fig" rid="F3">Fig. 3H</xref>); apertural dentition consisting of one strong first parietal lamella, a small second parietal lamella separated at right angles, one small upper palatal lamella, one large palatal lamella, one basal lamella and a bifid columellar lamella (<xref ref-type="fig" rid="F3">Fig. 3E</xref>).</p><p><bold>Radula:</bold> Teeth arranged in anteriorly V-shaped rows, each row containing 21–23 teeth with the formula (10-11)-1-(10-11); central tooth small, sharp, triangular with pointed cusp; lateral and marginal teeth undifferentiated, unicuspid and lanceolate; lateral teeth gradually reduced in length and size, outer teeth much smaller and shorter than inner teeth (<xref ref-type="fig" rid="F6">Fig. 6B</xref>).</p><p><!--PageBreak--><bold>Genital organs:</bold> Atrium (at) short; penis tripartite, proximal part long and narrow, central section globular with a thick muscular wall, distal section again long and narrow; penial sheath (ps) thin, extends about half of total penis length; penial sheath retractor muscle (psr) very thin, originating at the atrium, inserting distally on penial sheath (<xref ref-type="fig" rid="F4">Fig. 4D</xref>); vas deferens (vd) passes through about one-fifth of penial sheath length before entering into penis distally (<xref ref-type="fig" rid="F4">Fig. 4E</xref>); penial retractor muscle (pr) thin and very long, inserting at penis and vas deferens junction; internal wall of atrium <!--PageBreak-->generally smooth with numerous pores (<xref ref-type="fig" rid="F5">Fig. 5H</xref>); penial wall with scattered and pale brown penial hooks about 24 hooks/200 µm<sup>2</sup>; hooks located on papillae (pl), papillae separated by low reticulated folds; penial hooks of small size (&lt; 0.02 mm in length), expanding at base, tip sharp and curved towards genital orifice (<xref ref-type="fig" rid="F5">Figs 5J–L</xref>); vagina (v) short, stout, about a seventh of total penis length; gametolytic duct (gd) long but not extending as far as albumin gland; gametolytic sac ovate (gs); proximal free oviduct (fo) stout and distally enlarged; oviduct (ov) enlarged and folded; prostate gland inconspicuous and bound to oviduct (<xref ref-type="fig" rid="F4">Fig. 4D</xref>); talon (ta) small, very short and club shaped; hermaphroditic duct (hd) bearing long seminal vesicle (sv) about one and half times longer than the length from talon to branching point of seminal vesicle (<xref ref-type="fig" rid="F4">Fig. 4F</xref>); vaginal wall with parallel vaginal folds; vaginal hooks absent (<xref ref-type="fig" rid="F5">Fig. 5M</xref>).</p><p><bold>Animal:</bold> Live specimens exhibit yellowish reticulated skin, and pale yellowish tentacular retractor muscles are visible through the semi-transparent body (<xref ref-type="fig" rid="F2">Fig. 2B</xref>).</p></tp:treatment-sec><tp:treatment-sec sec-type="Etymology"><title>Etymology.</title><p>The specific epithet is from the Latin “<italic>aquilonaris</italic>” meaning “north or northern”. It refers to the distribution range of this new species in northern Thailand.</p></tp:treatment-sec><tp:treatment-sec sec-type="Distribution"><title>Distribution.</title><p>This species is known from severallimestone areas in northern Thailand. The animals can be found in altitudes up to 200 meters above mean sea level.</p></tp:treatment-sec><tp:treatment-sec sec-type="Remarks"><title>Remarks.</title><p>Some variation has been observed in the sinulus and the bifid columellar lamella. Populations from Chiangmai and Chiangrai Provinces possess a longer and tapered sinulus (<xref ref-type="fig" rid="F3">Figs 3G, H</xref>). Specimens collected between those two provinces have a shorter sinulus, and specimens from Chiangmai possess a large bifid columellar lamella (<xref ref-type="fig" rid="F3">Fig. 3H</xref>).</p></tp:treatment-sec><tp:treatment-sec><!--Section generated to contain objects referenced in tp:taxon-treatment.--><fig id="F2" position="float" orientation="portrait"><label>Figure 2.</label><caption><p>Living snails of <bold>A</bold> <italic><tp:taxon-name>Perrottetia dermapyrrhosa</tp:taxon-name></italic> sp. n.(paratype CUMZ 5002) from the type locality (shell width about 7 mm), and <bold>B</bold> <italic><tp:taxon-name>Perrottetia aquilonaria</tp:taxon-name></italic> sp. n. (paratype CUMZ 5004) from the type locality (shell width about 6 mm).</p></caption><graphic xmlns:xlink="http://www.w3.org/1999/xlink" xlink:href="ZooKeys-287-041-g002.jpg" position="float" orientation="portrait" xlink:type="simple"/></fig><fig id="F3" position="float" orientation="portrait"><label>Figure 3.</label><caption><p>Shells of <italic><tp:taxon-name>Perrottetia</tp:taxon-name></italic> spp. <bold>A–C</bold> <italic><tp:taxon-name>Perrottetia dermapyrrhosa</tp:taxon-name></italic> sp. n. <bold>A</bold> holotype CUMZ 5001 <bold>B</bold> apertural dentition of the holotype CUMZ 5001, and <bold>C</bold> paratype CUMZ 5002 <bold>D–H</bold> <italic><tp:taxon-name>Perrottetia aquilonaria</tp:taxon-name></italic> sp. n. <bold>D</bold> holotype CUMZ 5003 <bold>E</bold> apertural dentition of the holotype CUMZ 5003 <bold>F</bold> paratype CUMZ 5004 <bold>G</bold> specimen from Tam Chiangdao, Chiangmai, CUMZ 5008 and <bold>H</bold> apertural dentition of the specimen from Tam Chiangdao, Chiangmai CUMZ 5008 <bold>I–K</bold> <italic><tp:taxon-name>Perrottetia phuphamanensis</tp:taxon-name></italic> sp. n. <bold>I</bold> holotype CUMZ 5011 <bold>J</bold> paratype CUMZ 5012, and <bold>K</bold> apertural dentition of the holotype CUMZ 5011 <bold>L</bold> <italic><tp:taxon-name>Perrottetia gudei</tp:taxon-name></italic> Fulton, 1915, syntype NHMUK 1919.12.31.51.</p></caption><graphic xmlns:xlink="http://www.w3.org/1999/xlink" xlink:href="ZooKeys-287-041-g003.jpg" position="float" orientation="portrait" xlink:type="simple"/></fig><fig id="F6" position="float" orientation="portrait"><label>Figure 6.</label><caption><p>Radula morphology of <bold>A</bold> <italic><tp:taxon-name>Perrottetia dermapyrrhosa</tp:taxon-name></italic> sp. n. (paratype CUMZ 5002), and <bold>B</bold> <italic><tp:taxon-name>Perrottetia aquilonaria</tp:taxon-name></italic> sp. n. (paratype CUMZ 5004).</p></caption><graphic xmlns:xlink="http://www.w3.org/1999/xlink" xlink:href="ZooKeys-287-041-g006.jpg" position="float" orientation="portrait" xlink:type="simple"/></fig><table-wrap id="T1" position="float" orientation="portrait"><label>Table 1.</label><caption><p>Shell measurements of the three new <italic><tp:taxon-name>Perrottetia</tp:taxon-name></italic> species. Specimen collections and catalogue numbers indicated in parentheses.</p></caption><table><tbody><tr><th rowspan="2" colspan="1"><bold>Species and locality and CUMZ nos</bold></th><th rowspan="2" colspan="1"><bold>No. of specimens</bold></th><th rowspan="1" colspan="4"><bold>Ranges, mean ± S.D. in mm of:</bold></th><th rowspan="2" colspan="1"><bold>Number of whorls</bold></th></tr><tr><th rowspan="1" colspan="1"><bold>Shell height</bold></th><th rowspan="1" colspan="1"><bold>Shell width</bold></th><th rowspan="1" colspan="1"><bold>H/W ratio</bold></th><th rowspan="1" colspan="1"><bold>Shell angle</bold></th></tr><tr><td rowspan="1" colspan="1"><italic><tp:taxon-name>Perrottetia dermapyrrhosa</tp:taxon-name></italic> sp. n.</td><td rowspan="1" colspan="1"/><td rowspan="1" colspan="1"/><td rowspan="1" colspan="1"/><td rowspan="1" colspan="1"/><td rowspan="1" colspan="1"/><td rowspan="1" colspan="1"/></tr><tr><td rowspan="1" colspan="1">Wat Tam Namsrithong, Nong Kungsi, Kalasin: (5001, 5002)</td><td rowspan="1" colspan="1">7</td><td rowspan="1" colspan="1">5.4–6.6&lt;br/&gt; 6.2±0.39</td><td rowspan="1" colspan="1">7.4–8.1&lt;br/&gt; 7.7±0.26</td><td rowspan="1" colspan="1">0.7–0.9&lt;br/&gt; 0.8±0.06</td><td rowspan="1" colspan="1">14.2–28&lt;br/&gt; 21.1±5.01</td><td rowspan="1" colspan="1">6–6½</td></tr><tr><td rowspan="1" colspan="1"><italic><tp:taxon-name>Perrottetia aquilonaria</tp:taxon-name></italic> sp. n.</td><td rowspan="1" colspan="1"/><td rowspan="1" colspan="1"/><td rowspan="1" colspan="1"/><td rowspan="1" colspan="1"/><td rowspan="1" colspan="1"/><td rowspan="1" colspan="1"/></tr><tr><td rowspan="1" colspan="1">Wat Tam Pha Plong, Chiangdao, Chiangmai: (5003, 5004)</td><td rowspan="1" colspan="1">5</td><td rowspan="1" colspan="1">3.7–4.3&lt;br/&gt; 4.0±0.23</td><td rowspan="1" colspan="1">6.3–6.6&lt;br/&gt; 6.4±0.13</td><td rowspan="1" colspan="1">0.6–0.7&lt;br/&gt; 0.6±0.04</td><td rowspan="1" colspan="1">19.8–38.0&lt;br/&gt; 27.5±7.59</td><td rowspan="1" colspan="1">6</td></tr><tr><td rowspan="1" colspan="1">Tam Phra Bumpenboon, Phan, Chiangrai: (5005)</td><td rowspan="1" colspan="1">5</td><td rowspan="1" colspan="1">4.0–4.3&lt;br/&gt; 4.2±0.12</td><td rowspan="1" colspan="1">6.9–7.4&lt;br/&gt; 7.2±0.20</td><td rowspan="1" colspan="1">0.6–0.6&lt;br/&gt; 0.6±0.01</td><td rowspan="1" colspan="1">23.3–34.9&lt;br/&gt; 28.7±4.14</td><td rowspan="1" colspan="1">5½–6</td></tr><tr><td rowspan="1" colspan="1">Wat Tam Pha Jaruey, Pa-daet, Chiangrai: (5006)</td><td rowspan="1" colspan="1">6</td><td rowspan="1" colspan="1">2.9–3.4&lt;br/&gt; 3.2±0.17</td><td rowspan="1" colspan="1">5.9–6.3&lt;br/&gt; 6.1±0.15</td><td rowspan="1" colspan="1">0.5–0.6&lt;br/&gt; 0.5±0.02</td><td rowspan="1" colspan="1">26.4–31.8&lt;br/&gt; 29.7±2.26</td><td rowspan="1" colspan="1">5½–6</td></tr><tr><td rowspan="1" colspan="1">Tam Maesuai, Maesuai, Chiangrai: (5007)</td><td rowspan="1" colspan="1">13</td><td rowspan="1" colspan="1">3.9–4.7&lt;br/&gt; 4.3±0.27</td><td rowspan="1" colspan="1">6.5–7.5&lt;br/&gt; 7.1±0.34</td><td rowspan="1" colspan="1">0.5–0.7&lt;br/&gt; 0.6±0.05</td><td rowspan="1" colspan="1">19.3–37.3&lt;br/&gt; 24.6±5.07</td><td rowspan="1" colspan="1">6</td></tr><tr><td rowspan="1" colspan="1">Km 93+200, Tam Chiangdao, Chiangmai: (5008)</td><td rowspan="1" colspan="1">11</td><td rowspan="1" colspan="1">3.6–4.1&lt;br/&gt; 3.7±0.14</td><td rowspan="1" colspan="1">5.7–6.4&lt;br/&gt; 6.1±0.26</td><td rowspan="1" colspan="1">0.6–0.7&lt;br/&gt; 0.6±0.03</td><td rowspan="1" colspan="1">21.5–29.4&lt;br/&gt; 24.9±2.48</td><td rowspan="1" colspan="1">5½–6</td></tr><tr><td rowspan="1" colspan="1">Pha Chu, Nanoi, Nan: (5009)</td><td rowspan="1" colspan="1">21</td><td rowspan="1" colspan="1">3.4–4.4&lt;br/&gt; 3.9±0.31</td><td rowspan="1" colspan="1">6.0–6.9&lt;br/&gt; 6.4±0.26</td><td rowspan="1" colspan="1">0.5–0.7&lt;br/&gt; 0.6±0.05</td><td rowspan="1" colspan="1">15.6–30.7&lt;br/&gt; 21.7±3.98</td><td rowspan="1" colspan="1">5½–6</td></tr><tr><td rowspan="1" colspan="1">Tam Pha Nangkoi, Rongkwang, Phrae: (5010)</td><td rowspan="1" colspan="1">25</td><td rowspan="1" colspan="1">2.9–3.9&lt;br/&gt; 3.3±0.25</td><td rowspan="1" colspan="1">5.5–6.1&lt;br/&gt; 5.7±0.17</td><td rowspan="1" colspan="1">0.5–0.7&lt;br/&gt; 0.6±0.04</td><td rowspan="1" colspan="1">17.6–35.8&lt;br/&gt; 25.7±3.91</td><td rowspan="1" colspan="1">5½–6</td></tr><tr><td rowspan="1" colspan="1"><italic><tp:taxon-name>Perrottetia phuphamanensis</tp:taxon-name></italic> sp. n.</td><td rowspan="1" colspan="1"/><td rowspan="1" colspan="1"/><td rowspan="1" colspan="1"/><td rowspan="1" colspan="1"/><td rowspan="1" colspan="1"/><td rowspan="1" colspan="1"/></tr><tr><td rowspan="1" colspan="1">Phuphaman National Park, Khonkaen: (5011, 5012)</td><td rowspan="1" colspan="1">19</td><td rowspan="1" colspan="1">4.6–5.6&lt;br/&gt; 5.0±0.24</td><td rowspan="1" colspan="1">6.8–8.1&lt;br/&gt; 7.3±0.34</td><td rowspan="1" colspan="1">0.6–0.8&lt;br/&gt; 0.7±0.05</td><td rowspan="1" colspan="1">15.0–38.8&lt;br/&gt; 25.4±5.09</td><td rowspan="1" colspan="1">6–6½</td></tr><tr><td rowspan="1" colspan="1">Tam Kangkao, Phuphaman, Khonkaen: (5013) </td><td rowspan="1" colspan="1">11</td><td rowspan="1" colspan="1">4.9–5.5&lt;br/&gt; 5.1±0.20</td><td rowspan="1" colspan="1">6.9–7.7&lt;br/&gt; 7.2±0.28</td><td rowspan="1" colspan="1">0.7–0.8&lt;br/&gt; 0.7±0.04</td><td rowspan="1" colspan="1">16.8–31.1&lt;br/&gt; 22.6±4.20</td><td rowspan="1" colspan="1">6–6¼</td></tr></tbody></table></table-wrap></tp:treatment-sec><ref-list><ref id="B19"><mixed-citation xmlns:xlink="http://www.w3.org/1999/xlink" xlink:type="simple"><person-group><name name-style="western"><surname>Kobelt</surname><given-names>W</given-names></name></person-group> (<year>1906</year>)<article-title> Die Raublungenschnecken (Agnatha).</article-title><source>Zweite Abtheilung: Streptaxidae und Daudebardiidae. Systematisches Conchylien<italic>-</italic>Cabinet vonMartini undChemnitz. 1 (12b) (2): 90–211.</source></mixed-citation></ref><ref id="B13"><mixed-citation xmlns:xlink="http://www.w3.org/1999/xlink" xlink:type="simple"><person-group><name name-style="western"><surname>Fulton</surname><given-names>HC</given-names></name></person-group> (<year>1915</year>)<article-title/><source>Proceedings of the Malacological Society of London</source><volume>11</volume>: <fpage>322</fpage>-<lpage>323</lpage>.</mixed-citation></ref><ref id="B29"><mixed-citation xmlns:xlink="http://www.w3.org/1999/xlink" xlink:type="simple"><person-group><name name-style="western"><surname>Schileyko</surname><given-names>AA</given-names></name></person-group> (<year>2000</year>)<article-title> Treatise on recent terrestrial pulmonate molluscs: Rhytididae; Chlamydephoridae; Systrophiidae; Haplotrematidae; Streptaxidae; Spiraxidae; Oleacinidae; Testacellidae.</article-title><source>Ruthenica Supplement 2 Part 6: 731–880.</source></mixed-citation></ref></ref-list></tp:taxon-treatment>
