# Supplementary material for: Three new species of the carnivorous snail genus Perrottetia Kobelt, 1905 from Thailand (Pulmonata, Streptaxidae)
Source: Zookeys. 2013 Apr 11;(287):41–57. doi: 10.3897/zookeys.287.4572 (PMC3677355; doi:10.3897/zookeys.287.4572)
Supplement: XML Treatment for Perrottetia phuphamanensis [file zookeys.287.4572-treatment4.xml]

<!DOCTYPE tp:taxon-treatment
  PUBLIC "-//TaxonX//DTD Taxonomic Treatment Publishing DTD v0 20100105//EN" "tax-treatment-NSO.dtd">
<tp:taxon-treatment xmlns:tp="http://www.plazi.org/taxpub"><tp:treatment-meta><mixed-citation publication-type="journal"><person-group><name><surname>Siriboon</surname><given-names>Thanit</given-names></name><name><surname>Sutcharit</surname><given-names>Chirasak</given-names></name><name><surname>Naggs</surname><given-names>Fred</given-names></name><name><surname>Panha</surname><given-names>Somsak</given-names></name></person-group><article-title>Three new species of the carnivorous snail genus <italic>Perrottetia</italic> Kobelt, 1905 from Thailand (Pulmonata, Streptaxidae)</article-title><source>Zookeys</source><day>11</day><month>4</month><year>2013</year><volume>2013</volume><issue>287</issue><fpage>41</fpage><lpage>57</lpage><pub-id pub-id-type="doi">10.3897/zookeys.287.4572</pub-id></mixed-citation></tp:treatment-meta><tp:nomenclature><tp:taxon-name>
                            <tp:taxon-name-part taxon-name-part-type="genus">Perrottetia</tp:taxon-name-part>
                            <tp:taxon-name-part taxon-name-part-type="species">phuphamanensis</tp:taxon-name-part>
                        <object-id xmlns:xlink="http://www.w3.org/1999/xlink" xlink:type="simple">urn:lsid:zoobank.org:act:4E8CC516-99E8-4652-9B2A-1796689E2456</object-id>
								<object-id xmlns:xlink="http://www.w3.org/1999/xlink" xlink:type="simple">http://species-id.net/wiki/Perrottetia_phuphamanensis</object-id>
								</tp:taxon-name><tp:taxon-authority>Siriboon &amp; Panha</tp:taxon-authority><tp:taxon-status xmlns:xlink="http://www.w3.org/1999/xlink" xlink:type="simple">sp. n.</tp:taxon-status><xref ref-type="fig" rid="F3">Figs 3I–K</xref><xref ref-type="table" rid="T1">Table 1</xref></tp:nomenclature><tp:treatment-sec sec-type="Type material"><title>Type material.</title><p>Holotype CUMZ 5011 (<xref ref-type="fig" rid="F3">Fig. 3I</xref>). Measurement: shell height 5.0 mm, shell width 6.9 mm, and with 6¼ whorls. Paratypes NHMUK 20130066 (2 shells), SMF 341488 (2 shells), CUMZ 5012 (14 shells).</p></tp:treatment-sec><tp:treatment-sec sec-type="Other material examined"><title>Other material examined.</title><p>Tam Kangkao, Phuphaman, Khonkaen: CUMZ 5013.</p></tp:treatment-sec><tp:treatment-sec sec-type="Type locality"><title>Type locality.</title><p>Phuphaman National Park, Phuphaman, Khonkaen, Thailand, <named-content xmlns:xlink="http://www.w3.org/1999/xlink" content-type="dwc:verbatimCoordinates" xlink:type="simple">16°45'34.0"N, 101°57'50.3"E</named-content>.</p><fig id="F6" position="float" orientation="portrait"><label>Figure 6.</label><caption><p>Radula morphology of <bold>A</bold> <italic><tp:taxon-name>Perrottetia dermapyrrhosa</tp:taxon-name></italic> sp. n. (paratype CUMZ 5002), and <bold>B</bold> <italic><tp:taxon-name>Perrottetia aquilonaria</tp:taxon-name></italic> sp. n. (paratype CUMZ 5004).</p></caption><graphic xmlns:xlink="http://www.w3.org/1999/xlink" xlink:href="ZooKeys-287-041-g006.jpg" position="float" orientation="portrait" xlink:type="simple"/></fig></tp:treatment-sec><tp:treatment-sec sec-type="Diagnosis"><title>Diagnosis.</title><p><italic><tp:taxon-name>Perrottetia concinna</tp:taxon-name></italic> (Blanford, 1880) differs from <italic><tp:taxon-name>Perrottetia phuphamanensis</tp:taxon-name></italic> sp. n. in its smaller shell, higher spire and more distinct suture. The left periphery of the penultimate whorl does not extend beyond the diameter of the last whorl, the aperture is semi-ovate, and a bifid columellar lamella is present. <italic><tp:taxon-name>Perrottetia peroteti</tp:taxon-name></italic> differs from this new species in its fine transverse ridge at the suture, the smaller second parietal lamella, and the absence of the upper palatal and supracolumellar lamellae.</p><p><italic><tp:taxon-name>Perrottetia gudei</tp:taxon-name></italic> can be distinguished from <italic><tp:taxon-name>Perrottetia phuphamanensis</tp:taxon-name></italic> sp. n. by its lower spire, a stronger transverse ridge at the suture, its triangular aperture, the second parietal lamella not being adjacent to the first parietal lamella and the absence of a supra<!--PageBreak-->columellar lamella. Distinguishing features from <italic><tp:taxon-name>Perrottetia aquilonaria</tp:taxon-name></italic> sp. n.are the smaller shell and the presence of a sinulus. In addition, the left periphery of the penultimate whorl does not extend beyond the diameter of the last whorl, the peristome is thin<!--PageBreak-->ner, the second parietal lamella is not adjacent to the first parietal lamella, and a bifid columellar and supracolumellar lamellae are both absent.</p></tp:treatment-sec><tp:treatment-sec sec-type="Description"><title>Description.</title><p>Shell suboblique-heliciform, white and translucent; whorls 6¼, spire convex, suture distinct; shell surface glossy, with a reduced transverse ridge; embryonic shell large consisting of about 2½ whorls, with smooth surface; following whorls regularly expanding; shell periphery shouldered, last whorl axially deflected; two shallow and short longitudinal furrows present; umbilicus narrow (<xref ref-type="fig" rid="F3">Fig. 3I</xref>); aperture subcircular, peristome discontinuous, very thick and slightly expanded; apertural dentition with a large first parietal lamella and with a second parietal lamella adjoining at right angles; one upper palatal lamella, one palatal lamella, one basal lamella, one large strong columellar lamella, one small supracolumellar lamella (sometimes absent) (<xref ref-type="fig" rid="F3">Fig. 3K</xref>).</p></tp:treatment-sec><tp:treatment-sec sec-type="Etymology"><title>Etymology.</title><p>The specific epithet is derived from the type locality of this new species, the Phuphaman National Park, Khonkaen Province.</p></tp:treatment-sec><tp:treatment-sec sec-type="Distribution"><title>Distribution.</title><p>This species is known only from the type locality.</p></tp:treatment-sec><tp:treatment-sec sec-type="Remark"><title>Remark.</title><p>To date no living examples have been found.</p><table-wrap id="T1" position="float" orientation="portrait"><label>Table 1.</label><caption><p>Shell measurements of the three new <italic><tp:taxon-name>Perrottetia</tp:taxon-name></italic> species. Specimen collections and catalogue numbers indicated in parentheses.</p></caption><table><tbody><tr><th rowspan="2" colspan="1"><bold>Species and locality and CUMZ nos</bold></th><th rowspan="2" colspan="1"><bold>No. of specimens</bold></th><th rowspan="1" colspan="4"><bold>Ranges, mean ± S.D. in mm of:</bold></th><th rowspan="2" colspan="1"><bold>Number of whorls</bold></th></tr><tr><th rowspan="1" colspan="1"><bold>Shell height</bold></th><th rowspan="1" colspan="1"><bold>Shell width</bold></th><th rowspan="1" colspan="1"><bold>H/W ratio</bold></th><th rowspan="1" colspan="1"><bold>Shell angle</bold></th></tr><tr><td rowspan="1" colspan="1"><italic><tp:taxon-name>Perrottetia dermapyrrhosa</tp:taxon-name></italic> sp. n.</td><td rowspan="1" colspan="1"/><td rowspan="1" colspan="1"/><td rowspan="1" colspan="1"/><td rowspan="1" colspan="1"/><td rowspan="1" colspan="1"/><td rowspan="1" colspan="1"/></tr><tr><td rowspan="1" colspan="1">Wat Tam Namsrithong, Nong Kungsi, Kalasin: (5001, 5002)</td><td rowspan="1" colspan="1">7</td><td rowspan="1" colspan="1">5.4–6.6&lt;br/&gt; 6.2±0.39</td><td rowspan="1" colspan="1">7.4–8.1&lt;br/&gt; 7.7±0.26</td><td rowspan="1" colspan="1">0.7–0.9&lt;br/&gt; 0.8±0.06</td><td rowspan="1" colspan="1">14.2–28&lt;br/&gt; 21.1±5.01</td><td rowspan="1" colspan="1">6–6½</td></tr><tr><td rowspan="1" colspan="1"><italic><tp:taxon-name>Perrottetia aquilonaria</tp:taxon-name></italic> sp. n.</td><td rowspan="1" colspan="1"/><td rowspan="1" colspan="1"/><td rowspan="1" colspan="1"/><td rowspan="1" colspan="1"/><td rowspan="1" colspan="1"/><td rowspan="1" colspan="1"/></tr><tr><td rowspan="1" colspan="1">Wat Tam Pha Plong, Chiangdao, Chiangmai: (5003, 5004)</td><td rowspan="1" colspan="1">5</td><td rowspan="1" colspan="1">3.7–4.3&lt;br/&gt; 4.0±0.23</td><td rowspan="1" colspan="1">6.3–6.6&lt;br/&gt; 6.4±0.13</td><td rowspan="1" colspan="1">0.6–0.7&lt;br/&gt; 0.6±0.04</td><td rowspan="1" colspan="1">19.8–38.0&lt;br/&gt; 27.5±7.59</td><td rowspan="1" colspan="1">6</td></tr><tr><td rowspan="1" colspan="1">Tam Phra Bumpenboon, Phan, Chiangrai: (5005)</td><td rowspan="1" colspan="1">5</td><td rowspan="1" colspan="1">4.0–4.3&lt;br/&gt; 4.2±0.12</td><td rowspan="1" colspan="1">6.9–7.4&lt;br/&gt; 7.2±0.20</td><td rowspan="1" colspan="1">0.6–0.6&lt;br/&gt; 0.6±0.01</td><td rowspan="1" colspan="1">23.3–34.9&lt;br/&gt; 28.7±4.14</td><td rowspan="1" colspan="1">5½–6</td></tr><tr><td rowspan="1" colspan="1">Wat Tam Pha Jaruey, Pa-daet, Chiangrai: (5006)</td><td rowspan="1" colspan="1">6</td><td rowspan="1" colspan="1">2.9–3.4&lt;br/&gt; 3.2±0.17</td><td rowspan="1" colspan="1">5.9–6.3&lt;br/&gt; 6.1±0.15</td><td rowspan="1" colspan="1">0.5–0.6&lt;br/&gt; 0.5±0.02</td><td rowspan="1" colspan="1">26.4–31.8&lt;br/&gt; 29.7±2.26</td><td rowspan="1" colspan="1">5½–6</td></tr><tr><td rowspan="1" colspan="1">Tam Maesuai, Maesuai, Chiangrai: (5007)</td><td rowspan="1" colspan="1">13</td><td rowspan="1" colspan="1">3.9–4.7&lt;br/&gt; 4.3±0.27</td><td rowspan="1" colspan="1">6.5–7.5&lt;br/&gt; 7.1±0.34</td><td rowspan="1" colspan="1">0.5–0.7&lt;br/&gt; 0.6±0.05</td><td rowspan="1" colspan="1">19.3–37.3&lt;br/&gt; 24.6±5.07</td><td rowspan="1" colspan="1">6</td></tr><tr><td rowspan="1" colspan="1">Km 93+200, Tam Chiangdao, Chiangmai: (5008)</td><td rowspan="1" colspan="1">11</td><td rowspan="1" colspan="1">3.6–4.1&lt;br/&gt; 3.7±0.14</td><td rowspan="1" colspan="1">5.7–6.4&lt;br/&gt; 6.1±0.26</td><td rowspan="1" colspan="1">0.6–0.7&lt;br/&gt; 0.6±0.03</td><td rowspan="1" colspan="1">21.5–29.4&lt;br/&gt; 24.9±2.48</td><td rowspan="1" colspan="1">5½–6</td></tr><tr><td rowspan="1" colspan="1">Pha Chu, Nanoi, Nan: (5009)</td><td rowspan="1" colspan="1">21</td><td rowspan="1" colspan="1">3.4–4.4&lt;br/&gt; 3.9±0.31</td><td rowspan="1" colspan="1">6.0–6.9&lt;br/&gt; 6.4±0.26</td><td rowspan="1" colspan="1">0.5–0.7&lt;br/&gt; 0.6±0.05</td><td rowspan="1" colspan="1">15.6–30.7&lt;br/&gt; 21.7±3.98</td><td rowspan="1" colspan="1">5½–6</td></tr><tr><td rowspan="1" colspan="1">Tam Pha Nangkoi, Rongkwang, Phrae: (5010)</td><td rowspan="1" colspan="1">25</td><td rowspan="1" colspan="1">2.9–3.9&lt;br/&gt; 3.3±0.25</td><td rowspan="1" colspan="1">5.5–6.1&lt;br/&gt; 5.7±0.17</td><td rowspan="1" colspan="1">0.5–0.7&lt;br/&gt; 0.6±0.04</td><td rowspan="1" colspan="1">17.6–35.8&lt;br/&gt; 25.7±3.91</td><td rowspan="1" colspan="1">5½–6</td></tr><tr><td rowspan="1" colspan="1"><italic><tp:taxon-name>Perrottetia phuphamanensis</tp:taxon-name></italic> sp. n.</td><td rowspan="1" colspan="1"/><td rowspan="1" colspan="1"/><td rowspan="1" colspan="1"/><td rowspan="1" colspan="1"/><td rowspan="1" colspan="1"/><td rowspan="1" colspan="1"/></tr><tr><td rowspan="1" colspan="1">Phuphaman National Park, Khonkaen: (5011, 5012)</td><td rowspan="1" colspan="1">19</td><td rowspan="1" colspan="1">4.6–5.6&lt;br/&gt; 5.0±0.24</td><td rowspan="1" colspan="1">6.8–8.1&lt;br/&gt; 7.3±0.34</td><td rowspan="1" colspan="1">0.6–0.8&lt;br/&gt; 0.7±0.05</td><td rowspan="1" colspan="1">15.0–38.8&lt;br/&gt; 25.4±5.09</td><td rowspan="1" colspan="1">6–6½</td></tr><tr><td rowspan="1" colspan="1">Tam Kangkao, Phuphaman, Khonkaen: (5013) </td><td rowspan="1" colspan="1">11</td><td rowspan="1" colspan="1">4.9–5.5&lt;br/&gt; 5.1±0.20</td><td rowspan="1" colspan="1">6.9–7.7&lt;br/&gt; 7.2±0.28</td><td rowspan="1" colspan="1">0.7–0.8&lt;br/&gt; 0.7±0.04</td><td rowspan="1" colspan="1">16.8–31.1&lt;br/&gt; 22.6±4.20</td><td rowspan="1" colspan="1">6–6¼</td></tr></tbody></table></table-wrap></tp:treatment-sec><tp:treatment-sec><!--Section generated to contain objects referenced in tp:taxon-treatment.--><fig id="F3" position="float" orientation="portrait"><label>Figure 3.</label><caption><p>Shells of <italic><tp:taxon-name>Perrottetia</tp:taxon-name></italic> spp. <bold>A–C</bold> <italic><tp:taxon-name>Perrottetia dermapyrrhosa</tp:taxon-name></italic> sp. n. <bold>A</bold> holotype CUMZ 5001 <bold>B</bold> apertural dentition of the holotype CUMZ 5001, and <bold>C</bold> paratype CUMZ 5002 <bold>D–H</bold> <italic><tp:taxon-name>Perrottetia aquilonaria</tp:taxon-name></italic> sp. n. <bold>D</bold> holotype CUMZ 5003 <bold>E</bold> apertural dentition of the holotype CUMZ 5003 <bold>F</bold> paratype CUMZ 5004 <bold>G</bold> specimen from Tam Chiangdao, Chiangmai, CUMZ 5008 and <bold>H</bold> apertural dentition of the specimen from Tam Chiangdao, Chiangmai CUMZ 5008 <bold>I–K</bold> <italic><tp:taxon-name>Perrottetia phuphamanensis</tp:taxon-name></italic> sp. n. <bold>I</bold> holotype CUMZ 5011 <bold>J</bold> paratype CUMZ 5012, and <bold>K</bold> apertural dentition of the holotype CUMZ 5011 <bold>L</bold> <italic><tp:taxon-name>Perrottetia gudei</tp:taxon-name></italic> Fulton, 1915, syntype NHMUK 1919.12.31.51.</p></caption><graphic xmlns:xlink="http://www.w3.org/1999/xlink" xlink:href="ZooKeys-287-041-g003.jpg" position="float" orientation="portrait" xlink:type="simple"/></fig></tp:treatment-sec></tp:taxon-treatment>
